# Supplementary material for: Synopsis of Habenaria s.l. (Orchidaceae) in New Guinea and adjacent islands
Source: PeerJ. 2021 Sep 10;9:e12011. doi: 10.7717/peerj.12011 (PMC8436964; doi:10.7717/peerj.12011)
Supplement: Supplemental Information 1 [file peerj-09-12011-s001.xlsx]

## Sheet: Arkusz1
Supplementary File 1. Reference herbarium specimens
Species	Collector & collection number	Herbarium
Habenaria baeuerlenii	L. Turner s.n.	AD, BRI
Habenaria baeuerlenii	W. Bäuerlen s.n.	B
Habenaria baeuerlenii	R. Schlechter 13936	B
Habenaria baeuerlenii	P. Katik NGF46821	K, L, LAE
Habenaria baeuerlenii	H. Streimann & A. Kairo 47954	A, BO, K, L, LAE
Habenaria baeuerlenii	A. Kanis 1252	A, K, L, LAE, RENZ
Habenaria baeuerlenii	T.M. Reeve 564	K, L, LAE
Habenaria baeuerlenii	R. Schlechter 18042	AMES, BM, E, K, L, RENZ
Habenaria baeuerlenii	R. Schlechter 17311	E, K, L
Habenaria baeuerlenii	R. Schlechter 19754	AMES, E, K
Habenaria baeuerlenii	R. Schlechter 19347	BO, E
Habenaria baeuerlenii	R. Schlechter 17347	K
Habenaria baeuerlenii	A.N. Gillison & al. NGF 25685	K, L, LAE
Habenaria baeuerlenii	M.S. Clemens 10566bis	AMES
Habenaria baeuerlenii	J.S. Womersley & A. Millar 7718	AMES, K, LAE
Habenaria baeuerlenii	G.J. Leach & P. Katik 56057	K
Habenaria baeuerlenii	M.J. Sands 1158	K
Habenaria baeuerlenii	T.M. Reeve 611	LAE, RENZ
Habenaria baeuerlenii	T.M. Reeve 612	LAE
Habenaria baeuerlenii	T.M. Reeve 564	RENZ
Habenaria baeuerlenii	A. Millar 23532	LAE, RENZ
Habenaria baeuerlenii	L.J. Brass 27219	L
Habenaria baeuerlenii	L.J. Brass 27295	AMES, L
Habenaria baeuerlenii	N.H.S. Howcroft 64075	LAE
Habenaria baeuerlenii	R.D. Hoogland & L.A. Craven 10769	CANB, L
Habenaria baeuerlenii	R.D. Hoogland 4911	LAE
Habenaria baeuerlenii	T. Motley et al. 2340	NY
Habenaria baeuerlenii	A. Millar NGF 35139	LAE
Habenaria baeuerlenii	A. Millar NGF 22593	L, LAE
Habenaria baeuerlenii	J.S. Womersley & al. NGF 7726	LAE
Habenaria baeuerlenii	J.S. Womersley NGF 24758	LAE
Habenaria baeuerlenii	W.N. Takeuchi & al. 13525	LAE, UPNG
Habenaria baeuerlenii	B.C.M. Stone 10215	LAE
Habenaria baeuerlenii	L.J. Brass 23779	AMES, L, LAE
Habenaria baeuerlenii	L.J. Brass 28721	AMES, L, US
Habenaria baeuerlenii	C.E. Carr 10652	B, BM, NY
Habenaria baeuerlenii	C.E. Carr 17255	BM
Habenaria baeuerlenii	P. Stevens 54709	L, LAE
Habenaria baeuerlenii	A. Millar NGF 22950	A, L, LAE
Habenaria baeuerlenii	P. Katik 77972	L, LAE, NSW
Habenaria baeuerlenii	N.E.G. Cruttwell 408	E, K
Habenaria baeuerlenii	N.E.G. Cruttwell 287	K
Habenaria baeuerlenii	N.E.G. Cruttwell 280	K
Habenaria baeuerlenii	L.E. Cheesman 38	K
Habenaria baeuerlenii	L.E. Cheesman 77	K
Habenaria baeuerlenii	M. Fallen 252	LAE
Habenaria baeuerlenii	Sine coll. NGF3212	AMES, K
Habenaria balimensis	L.J. Brass 11746	AMES
Habenaria bougainvilleae	P. Lavarack & C. Ridsdale NGF 31153	K, LAE, RENZ
Habenaria cruciata	G.M. Versteeg 1535	BO?, K, L, RENZ
Habenaria cruciata	S. Moeljono & M. Jitmau 7656	AMES, E, K
Habenaria cruciata	P. van Royen 3815	L
Habenaria cruciata	T.G. Hartley TGH 10365	AMES, K, L, LAE, RENZ
Habenaria cruciata	A. Millar NGF 22659	K, L, LAE
Habenaria cruciata	C.E. Carr 10635	AMES, B, BM, K, L, LAE, NY, P
Habenaria cruciata	N.E.G. Cruttwell 1000	K, L
Habenaria cruciata	L.E. Cheesman 44	K
Habenaria cruciata	L.E. Cheesman 125	K
Habenaria devogeliana	G.D. Weiblen 807	AMES
Habenaria dracaenifolia	R. Schlechter 14336	B
Habenaria dracaenifolia	R. Schlechter 17946	B
Habenaria dracaenifolia	J. Renz 12336	RENZ
Habenaria dracaenifolia	W.N. Takeuchi 9057	AMES
Habenaria dracaenifolia	W.N. Takeuchi 9038	A, L
Habenaria dracaenifolia	K. Kerenga & al. s.n.	LAE
Habenaria dracaenifolia	P. Katik NGF 46792	LAE
Habenaria drepanodes	A. Nakisi BSIP8024	K, L, LAE; RENZ
Habenaria dryadum	R. Schlechter 14175	B
Habenaria dryadum	R. Schlechter 15707	B
Habenaria dryadum	G.M. Versteeg 1678	L
Habenaria dryadum	N.E.G. Cruttwell 1161	K, RENZ
Habenaria dryadum	W.N. Takeuchi & D. Ama 21767	AMES, LAE
Habenaria dryadum	W.N. Takeuchi & D. Ama 16655	LAE
Habenaria dryadum	A. Kairo 272	K, L, LAE
Habenaria dryadum	C. Ridsdale & P. Lavarack NGF 30584	K, LAE, RENZ
Habenaria elongata	L.J. Brass 5702 , BRL,US	AMES, BO, BRL, K, L, NY, RENZ, US
Habenaria elongata	J. Renz 11877	RENZ
Habenaria elongata	L.J. Brass 8784	AMES, L
Habenaria elongata	C.E. Carr 10005	AMES, BM, CANB, K, LAE, L, NY, RENZ
Habenaria elongata	M. Kumul NGF 36305	K, LAE
Habenaria elongata	B. Verdcourt & al. 5809	K, UPNG
Habenaria elongata	M. Pulsford 24	UPNG
Habenaria elongata	L.J. Brass 8650	AMES, BO, BRI, L, RENZ
Habenaria ensigera	P. van Royen 5306	A, K, L, LAE, RENZ
Habenaria lamii	H.J. Lam 1743	BO, L
Habenaria lamii	H.J. Lam 1683b	L
Habenaria micholitziana	W. Micholitz s.n.	B
Habenaria notabilis	R. Schlechter 18556	B
Habenaria notabilis	W. Milliken 1481 p.p.	K
Habenaria novae-hiberniae	R. Schlechter 14698	AMES
Habenaria novae-hiberniae	M.J. Sands & al. 2005	AMES, K, L, RENZ
Habenaria novae-hiberniae	I. Gaful & al. 14754	LAE
Habenaria novae-hiberniae	M.J. Sands & al. 2618	K, L
Habenaria novae-hiberniae	L.J. Brass 13760	AMES, BO
Habenaria ochroleuca	L.J. Brass 8649	AMES, BM, BO, BRI, L, RENZ
Habenaria ochroleuca	L.J. Brass 8397	AMES
Habenaria ochroleuca	L.J. Brass 8663	AMES
Habenaria ochroleuca	L.J. Brass 6035	NY
Habenaria paucipartita	R.F. Janowsky 339	BO
Habenaria paucipartita	M.J. Sands 1742	K
Habenaria paucipartita	P. Katik 77817	LAE, NSW
Habenaria pinnatipartita	W.M. Docters van Leeuwen 10935	L, RENZ
Habenaria polyschista	R. Schlechter 14475	B
Habenaria polyschista	C.T. White 680	BRI
Habenaria polyschista	T.M. Reeve 528	LAE, RENZ
Habenaria polyschista	C. Ridsdale 33983	LAE, RENZ
Habenaria polyschista	M.J. Sands 1941	K
Habenaria polyschista	E.J.H. Corner 3036	AMES, K, RENZ
Habenaria rechingeri	P. van Royen 5155	AMES, L, RENZ
Habenaria rechingeri	P. van Royen 5241	AMES, K, L, RENZ
Habenaria rechingeri	M.J. Sands & al. 6158	K
Habenaria rechingeri	U.W. Mayar & al. 443	K
Habenaria rechingeri	U.W. Mayar & al. 450	L, K
Habenaria retroflexa	Sine coll. ex MEL	B
Habenaria rumphii	B. Branderhorst 301	BO
Habenaria rumphii	J. Raynal 16740	BRI, P
Habenaria rumphii	P. van Royen & H. Sleumer 6781	L
Habenaria rumphii	P. van Royen & H. Sleumer 8250	L
Habenaria rumphii	N.E.G. Cruttwell 318	AMES, K
Habenaria rumphii	N.E.G. Cruttwell 1160	K
Habenaria rumphii	J. Renz 12416	RENZ
Habenaria rumphii	C.D. Sayers 12250	RENZ
Habenaria rumphii	H. Streiman & A. Kairo NGF 27913	AMES, K, L, LAE
Habenaria rumphii	M.S. Clemens 4326	AMES
Habenaria rumphii	J.R. Reeder 861	AMES
Habenaria rumphii	L.J. Brass 5913	NY
Habenaria rumphii	T.G. Hartley TGH 12246	AMES, K, L, LAE
Habenaria rumphii	J.S. Womersley & N.W. Simmonds 6870	LAE
Habenaria rumphii	C.D. Sayers NGF 18909	L, LAE
Habenaria rumphii	M.U. Hollrung 319	B
Habenaria rumphii	F.O. Dahl s.n.	B
Habenaria rumphii	L.J. Brass 27334	AMES, L, LAE
Habenaria stenopetala	A. Schuiteman & al. 2014-68	BO, K
Habenaria stenopetala	R. Höft 2170	L
Habenaria torricellensis	R. Schlechter 14323	B
Habenaria torricellensis	T.M. Reeve 565	K, LAE, RENZ
Habenaria torricellensis	L.J. Brass 13761	AMES, BO
Habenaria trichaete	A.M. Polak 1332	L
Habenaria trichaete	U.W. Mayar & al. 445	K
Habenaria trichaete	R. Schlechter 16383	B
Habenaria trichaete	A. Millar 22945	L, LAE, RENZ
Habenaria trichoglossa	J. Renz 12344	RENZ
Habenaria trichoglossa	T.G. Hartley TGH 10362	LAE, RENZ
Habenaria trichoglossa	H. Streimann & A. Kairo NGF 47510	LAE, RENZ
Habenaria trichoglossa	N.E.G. Cruttwell 441	K, RENZ
Habenaria trichoglossa	N.E.G. Cruttwell 1641	LAE
Habenaria trichoglossa	M.S. Clemens 6526	AMES
Habenaria trichoglossa	P.J. Woods & al. 1971	AMES, BO, E, K, L, LAE
